# Supplementary material for: Chemical, Physical and Biological Triggers of Evolutionary Conserved Bcl-xL-Mediated Apoptosis
Source: Cancers (Basel). 2020 Jun 25;12(6):1694. doi: 10.3390/cancers12061694 (PMC7352625; doi:10.3390/cancers12061694)
Supplement: Supplementary file 1 [file cancers-12-01694-s001.zip]

Archive with 2 entries (2 files):
- cancers-849150-supplementary-author proofed.docx
- Westerns.pptx
